# Supplementary material for: Differential Gene Expression of Efflux Pumps and Porins in Clinical Isolates of MDR Acinetobacter baumannii
Source: Life (Basel). 2022 Mar 14;12(3):419. doi: 10.3390/life12030419 (PMC8948634; doi:10.3390/life12030419)
Supplement: Supplementary file 1 [file life-12-00419-s001.zip]

Archive with 1 entries (1 files):
- life-1612875-supplementary.pdf
